# Supplementary material for: Magnetic Biocomposite Based on Aspen Biochar, Sodium Alginate, and Phaffia rhodozyma Yeast for Efficient Removal of Methylene Blue from Aqueous Solutions
Source: Materials (Basel). 2026 May 4;19(9):1894. doi: 10.3390/ma19091894 (PMC13165108; doi:10.3390/ma19091894)
Supplement: Supplementary file 1 [file materials-19-01894-s001.zip]

Archive with 1 entries (1 files):
- materials-4291063-supplementary.pdf
